# Supplementary material for: How does regulation influence euthanasia practice in Belgium? A qualitative exploration of involved doctors’ and nurses’ perspectives
Source: Med Law Rev. 2025 Jan 29;33(1):fwaf003. doi: 10.1093/medlaw/fwaf003 (PMC11783285; doi:10.1093/medlaw/fwaf003)
Supplement: fwaf003_Supplementary_Data [file fwaf003_supplementary_data.zip]

Archive with 2 entries (2 files):
- OP-MEDL250003_PECorr_CmtAttachmentsFolder_SupplementaryFile2Nonanonymised170125.docx
- fwaf003_Supplementary_Data.zip
